# Supplementary material for: Human Microglia Respond to Malaria-Induced Extracellular Vesicles
Source: Pathogens. 2019 Dec 24;9(1):21. doi: 10.3390/pathogens9010021 (PMC7168629; doi:10.3390/pathogens9010021)
Supplement: Supplementary file 1 [file pathogens-09-00021-s001.zip]

Archive with 1 entries (1 files):
- pathogens-661693-supplementary.avi
